# Supplementary material for: Effects of Elicitation on Abeliophyllum distichum Leaf Callus and Changes in Verbascoside Content
Source: Plants (Basel). 2025 May 4;14(9):1386. doi: 10.3390/plants14091386 (PMC12073754; doi:10.3390/plants14091386)
Supplement: Supplementary file 1 [file plants-14-01386-s001.zip]

Archive with 1 entries (1 files):
- plants-3597539-supplementary.pdf
